# Supplementary material for: Silver diaquacobalt(II) catena-borodiphosphate(V) hydrate, (Ag0.79Co0.11)Co(H2O)2[BP2O8]·0.67H2O
Source: Acta Crystallogr Sect E Struct Rep Online. 2011 Dec 7;68(Pt 1):i3–4. doi: 10.1107/S1600536811052020 (PMC3254270; doi:10.1107/S1600536811052020)
Supplement: Supplementary file 1 [file e-68-000i3-sup1.cif]

##############################################################################
#                                                                            #
# This CIF contains the data in a paper accepted for publication in          #
# Acta Crystallographica Section E. It conforms to the requirements of       #
# Notes for Authors for Acta Crystallographica Section E, and has been       #
# peer reviewed under the auspices of the IUCr Commission on Journals.       #
#                                                                            #
# Full details of the Crystallographic Information File format               #
# are given in the paper "The Crystallographic Information File (CIF):       #
# a New Standard Archive File for Crystallography" by S. R. Hall, F. H.      #
# Allen and I. D. Brown [Acta Cryst. (1991), A47, 655-685].                  #
#                                                                            #
# The current version of the core CIF dictionary is obtainable from          #
# ftp://ftp.iucr.org/pub/cif_core.dic.                                       #
#                                                                            #
# Software is freely available for graphical display of the structure(s)     #
# in this CIF. For information consult the CIF software page                 #
# http://www.iucr.org/resources/cif/software.                                #
#                                                                            #
# This file may be used for bona fide research purposes within the           #
# scientific community so long as proper attribution is given to the journal # 
# article from which it was obtained.                                        #
#                                                                            #
##############################################################################
data_I
_audit_creation_method     SHELXL-97
_chemical_name_systematic
;
Silver diaquacobalt(II) <i>catena</i>-borodiphosphate(V) hydrate
;
_chemical_name_common     ?
_chemical_formula_moiety     ?
_chemical_formula_sum     'Ag0.79 B Co1.11 H5.33 O10.67 P2'
_chemical_formula_structural     '(Ag0.79 Co0.11) Co(H2O)2 B (PO4)2, 0.67(H2 O)'
_chemical_formula_iupac     '(Ag0.79 Co0.11) Co (H2 O)2 [B P2 O8], 0.67H2 O'
_chemical_formula_weight     398.78
_chemical_melting_point     ?
_symmetry_cell_setting     hexagonal
_symmetry_space_group_name_H-M     'P 65 2 2'
_symmetry_space_group_name_Hall     'P 65 2 ( 0 0 1)'
loop_
    _symmetry_equiv_pos_as_xyz
    'x, y, z'
    '-x, -y, z+1/2'
    '-y, -x, -z+1/6'
    'y, x, -z+2/3'
    'x-y, -y, -z'
    '-x+y, y, -z+1/2'
    'x, x-y, -z+5/6'
    '-x, -x+y, -z+1/3'
    '-y, x-y, z+2/3'
    'y, -x+y, z+1/6'
    'x-y, x, z+5/6'
    '-x+y, -x, z+1/3'
_cell_length_a     9.4321(11)
_cell_length_b     9.4321(11)
_cell_length_c     15.750(4)
_cell_angle_alpha     90.00
_cell_angle_beta     90.00
_cell_angle_gamma     120.00
_cell_volume     1213.5(4)
_cell_formula_units_Z     6
_cell_measurement_reflns_used     974
_cell_measurement_theta_min     2.81
_cell_measurement_theta_max     27.90
_cell_measurement_temperature     296(2)
_exptl_crystal_description     prism
_exptl_crystal_colour     pink
_exptl_crystal_size_max     0.16
_exptl_crystal_size_mid     0.12
_exptl_crystal_size_min     0.10
_exptl_crystal_density_diffrn     3.274
_exptl_crystal_density_meas     ?
_exptl_crystal_density_method     'not measured'
_exptl_crystal_F_000     1155
_exptl_absorpt_coefficient_mu     4.627
_exptl_absorpt_correction_type     multi-scan
_exptl_absorpt_process_details     '(SADABS; Sheldrick, 1999)'
_exptl_absorpt_correction_T_min     0.519
_exptl_absorpt_correction_T_max     0.630
_exptl_special_details     ?
_diffrn_ambient_temperature     296(2)
_diffrn_radiation_type     MoK\a
_diffrn_radiation_wavelength     0.71073
_diffrn_radiation_source     'fine-focus sealed tube'
_diffrn_radiation_monochromator     graphite
_diffrn_measurement_device_type     'Bruker APEXII CCD detector'
_diffrn_measurement_method     '\w and \f scans'
_diffrn_detector_area_resol_mean     ?
_diffrn_reflns_number     7995
_diffrn_reflns_av_R_equivalents     0.0960
_diffrn_reflns_av_sigmaI/netI     0.0520
_diffrn_reflns_theta_min     2.81
_diffrn_reflns_theta_max     27.90
_diffrn_reflns_theta_full     27.90
_diffrn_measured_fraction_theta_max     0.998
_diffrn_measured_fraction_theta_full     0.998
_diffrn_reflns_limit_h_min     -12
_diffrn_reflns_limit_h_max     11
_diffrn_reflns_limit_k_min     -10
_diffrn_reflns_limit_k_max     12
_diffrn_reflns_limit_l_min     -15
_diffrn_reflns_limit_l_max     20
_refine_special_details
;
Refinement of <i>F</i>^2^ against all reflections. The weighted <i>R</i>-factor
<i>wR</i> and goodness of fit <i>S</i> are based on <i>F</i>^2^, conventional
<i>R</i>-factors <i>R</i> are based on <i>F</i>, with <i>F</i> set to zero for
negative <i>F</i>^2^. The threshold expression of <i>F</i>^2^ >
\s(<i>F</i>^2^) is used only for calculating <i>R</i>-factors(gt) <i>etc</i>.
and is not relevant to the choice of reflections for refinement.
<i>R</i>-factors based on <i>F</i>^2^ are statistically about twice as large
as those based on <i>F</i>, and <i>R</i>- factors based on all data will be
even larger.
;
_reflns_number_total     974
_reflns_number_gt     748
_reflns_threshold_expression     I>2sigma(I)
_refine_ls_structure_factor_coef     Fsqd
_refine_ls_matrix_type     full
_refine_ls_R_factor_all     0.0629
_refine_ls_R_factor_gt     0.0402
_refine_ls_wR_factor_gt     0.0843
_refine_ls_wR_factor_ref     0.0930
_refine_ls_goodness_of_fit_ref     1.067
_refine_ls_restrained_S_all     1.067
_refine_ls_number_reflns     974
_refine_ls_number_parameters     77
_refine_ls_number_restraints     1
_refine_ls_hydrogen_treatment     constr
_refine_ls_weighting_scheme     calc
_refine_ls_weighting_details
         'calc w=1/[\s^2^(Fo^2^)+(0.0409P)^2^+1.3662P] where P=(Fo^2^+2Fc^2^)/3'
_atom_sites_solution_hydrogens     difmap
_atom_sites_solution_primary     direct
_atom_sites_solution_secondary     difmap
_refine_ls_shift/su_max     0.000
_refine_ls_shift/su_mean     0.000
_refine_diff_density_max     0.829
_refine_diff_density_min     -0.542
_refine_ls_extinction_method     none
_refine_ls_extinction_coef     ?
_refine_ls_abs_structure_details     'Flack (1983), 340 Friedel pairs'
_refine_ls_abs_structure_Flack     -0.05(5)
loop_
    _atom_type_symbol
    _atom_type_description
    _atom_type_scat_dispersion_real
    _atom_type_scat_dispersion_imag
    _atom_type_scat_source
    'B' 'B' 0.0013 0.0007
                         'International Tables Vol C Tables 4.2.6.8 and 6.1.1.4'
    'O' 'O' 0.0106 0.0060
                         'International Tables Vol C Tables 4.2.6.8 and 6.1.1.4'
    'P' 'P' 0.1023 0.0942
                         'International Tables Vol C Tables 4.2.6.8 and 6.1.1.4'
    'Co' 'Co' 0.3494 0.9721
                         'International Tables Vol C Tables 4.2.6.8 and 6.1.1.4'
    'Ag' 'Ag' -0.8971 1.1015
                         'International Tables Vol C Tables 4.2.6.8 and 6.1.1.4'
    'H' 'H' 0.0000 0.0000
                         'International Tables Vol C Tables 4.2.6.8 and 6.1.1.4'
_computing_data_collection     'APEX2 (Bruker, 2005)'
_computing_cell_refinement     'SAINT (Bruker, 2005)'
_computing_data_reduction     'SAINT (Bruker, 2005)'
_computing_structure_solution     'SHELXS97 (Sheldrick, 2008)'
_computing_structure_refinement     'SHELXL97 (Sheldrick, 2008)'
_computing_molecular_graphics
          'ORTEP-3 for Windows (Farrugia, 1997) and DIAMOND (Brandenburg, 2006)'
_computing_publication_material     'WinGX (Farrugia, 1999)'
loop_
    _atom_site_type_symbol
    _atom_site_label
    _atom_site_fract_x
    _atom_site_fract_y
    _atom_site_fract_z
    _atom_site_U_iso_or_equiv
    _atom_site_adp_type
    _atom_site_calc_flag
    _atom_site_refinement_flags
    _atom_site_occupancy
    _atom_site_symmetry_multiplicity
    _atom_site_disorder_assembly
    _atom_site_disorder_group
    Ag Ag1 0.18406(7) 0.81594(7) 1.0833 0.0491(4) Uani d SP 0.784(3) 2 . .
    Co Co1 0.18406(7) 0.81594(7) 1.0833 0.0491(4) Uani d SP 0.1082(16) 2 . .
    Co Co2 0.10332(14) 0.55166(7) 0.9167 0.0195(3) Uani d S 1 2 . .
    P P 0.16844(18) 0.77958(17) 0.75218(11) 0.0176(3) Uani d . 1 1 . .
    B B -0.1524(6) 0.6952(12) 0.7500 0.019(2) Uani d S 1 2 . .
    O O1 0.1357(6) 0.6203(5) 0.7906(2) 0.0224(11) Uani d . 1 1 . .
    O O2 0.3146(5) 0.9298(5) 0.7861(2) 0.0214(10) Uani d . 1 1 . .
    O O3 0.0203(5) 0.8048(5) 0.7667(3) 0.0195(10) Uani d . 1 1 . .
    O O4 0.1833(5) 0.7642(5) 0.6541(2) 0.0184(9) Uani d . 1 1 . .
    O O5 0.2914(5) 0.8033(5) 0.9461(3) 0.0263(11) Uani d . 1 1 . .
    H H5A 0.3808 0.8058 0.9599 0.039 Uiso d R 1 1 . .
    H H5B 0.3104 0.8472 0.8965 0.039 Uiso d R 1 1 . .
    O O6 0.1183(13) 1.0000 1.0000 0.099(6) Uani d SP 0.67 2 . .
    H H6A 0.2180 1.0790 0.9885 0.148 Uiso d PR 0.67 1 . .
loop_
    _atom_site_aniso_label
    _atom_site_aniso_U_11
    _atom_site_aniso_U_22
    _atom_site_aniso_U_33
    _atom_site_aniso_U_12
    _atom_site_aniso_U_13
    _atom_site_aniso_U_23
    Ag1 0.0534(6) 0.0534(6) 0.0438(7) 0.0292(6) -0.0038(5) -0.0038(5)
    Co1 0.0534(6) 0.0534(6) 0.0438(7) 0.0292(6) -0.0038(5) -0.0038(5)
    Co2 0.0187(6) 0.0184(5) 0.0214(5) 0.0093(3) 0.000 0.0008(5)
    P 0.0170(8) 0.0188(8) 0.0170(7) 0.0090(6) 0.0001(7) 0.0000(7)
    B 0.021(4) 0.022(5) 0.014(4) 0.011(3) 0.004(4) 0.000
    O1 0.028(3) 0.022(2) 0.018(2) 0.012(2) 0.0026(18) 0.0037(17)
    O2 0.017(2) 0.020(2) 0.022(2) 0.006(2) -0.0012(17) 0.0000(18)
    O3 0.014(2) 0.016(2) 0.027(2) 0.0063(18) -0.0020(17) -0.0056(18)
    O4 0.019(2) 0.018(2) 0.019(2) 0.0094(19) -0.0011(16) 0.0008(16)
    O5 0.022(2) 0.026(3) 0.027(2) 0.009(2) -0.0065(18) 0.0060(19)
    O6 0.032(6) 0.075(11) 0.204(17) 0.038(6) -0.043(6) -0.085(12)
_geom_special_details
;
All e.s.d.'s (except the e.s.d. in the dihedral angle between two l.s. planes)
are estimated using the full covariance matrix. The cell e.s.d.'s are taken
into account individually in the estimation of e.s.d.'s in distances, angles
and torsion angles; correlations between e.s.d.'s in cell parameters are only
used when they are defined by crystal symmetry. An approximate (isotropic)
treatment of cell e.s.d.'s is used for estimating e.s.d.'s involving l.s.
planes.
;
loop_
    _geom_bond_atom_site_label_1
    _geom_bond_atom_site_label_2
    _geom_bond_site_symmetry_2
    _geom_bond_distance
    _geom_bond_publ_flag
    Ag1 O5 3_667 2.414(4) ?
    Ag1 O5 . 2.414(4) ?
    Ag1 O6 3_667 2.489(8) ?
    Ag1 O6 . 2.490(8) ?
    Co2 O1 . 2.063(4) ?
    Co2 O1 7_566 2.063(4) ?
    Co2 O2 10_455 2.084(4) ?
    Co2 O2 4_456 2.084(4) ?
    Co2 O5 . 2.188(4) ?
    Co2 O5 7_566 2.188(4) ?
    P O2 . 1.497(4) ?
    P O1 . 1.502(4) ?
    P O3 . 1.547(4) ?
    P O4 . 1.564(4) ?
    B O3 6_456 1.452(7) ?
    B O3 . 1.452(7) ?
    B O4 10_455 1.475(7) ?
    B O4 8_556 1.475(7) ?
    O2 Co2 4_566 2.084(4) ?
    O4 B 8_556 1.475(7) ?
    O5 H5A . 0.8601 ?
    O5 H5B . 0.8600 ?
    O6 Ag1 5_677 2.490(8) ?
    O6 H6A . 0.8785 ?
loop_
    _geom_angle_atom_site_label_1
    _geom_angle_atom_site_label_2
    _geom_angle_atom_site_label_3
    _geom_angle_site_symmetry_1
    _geom_angle_site_symmetry_3
    _geom_angle
    _geom_angle_publ_flag
    O5 Ag1 O5 3_667 . 132.1(2) ?
    O5 Ag1 O6 3_667 3_667 79.6(2) ?
    O5 Ag1 O6 . 3_667 147.77(18) ?
    O5 Ag1 O6 3_667 . 147.77(18) ?
    O5 Ag1 O6 . . 79.6(2) ?
    O6 Ag1 O6 3_667 . 69.9(4) ?
    O1 Co2 O1 . 7_566 165.3(3) ?
    O1 Co2 O2 . 10_455 100.77(16) ?
    O1 Co2 O2 7_566 10_455 89.30(16) ?
    O1 Co2 O2 . 4_456 89.30(16) ?
    O1 Co2 O2 7_566 4_456 100.77(17) ?
    O2 Co2 O2 10_455 4_456 94.3(3) ?
    O1 Co2 O5 . . 87.21(16) ?
    O1 Co2 O5 7_566 . 82.44(16) ?
    O2 Co2 O5 10_455 . 87.56(18) ?
    O2 Co2 O5 4_456 . 176.30(15) ?
    O1 Co2 O5 . 7_566 82.44(16) ?
    O1 Co2 O5 7_566 7_566 87.21(16) ?
    O2 Co2 O5 10_455 7_566 176.31(15) ?
    O2 Co2 O5 4_456 7_566 87.56(18) ?
    O5 Co2 O5 . 7_566 90.8(3) ?
    O2 P O1 . . 115.7(3) ?
    O2 P O3 . . 106.1(3) ?
    O1 P O3 . . 110.2(3) ?
    O2 P O4 . . 111.0(2) ?
    O1 P O4 . . 106.7(2) ?
    O3 P O4 . . 106.8(2) ?
    O3 B O3 6_456 . 103.8(7) ?
    O3 B O4 6_456 10_455 113.5(2) ?
    O3 B O4 . 10_455 112.5(2) ?
    O3 B O4 6_456 8_556 112.5(2) ?
    O3 B O4 . 8_556 113.5(2) ?
    O4 B O4 10_455 8_556 101.5(7) ?
    P O1 Co2 . . 128.7(3) ?
    P O2 Co2 . 4_566 139.9(3) ?
    B O3 P . . 129.9(4) ?
    B O4 P 8_556 . 130.2(4) ?
    Co2 O5 Ag1 . . 96.38(15) ?
    Co2 O5 H5A . . 109.6 ?
    Ag1 O5 H5A . . 101.7 ?
    Co2 O5 H5B . . 101.0 ?
    Ag1 O5 H5B . . 141.3 ?
    H5A O5 H5B . . 104.5 ?
    Ag1 O6 Ag1 . 5_677 106.6(5) ?
    Ag1 O6 H6A . . 99.5 ?
    Ag1 O6 H6A 5_677 . 20.2 ?
loop_
    _geom_hbond_atom_site_label_D
    _geom_hbond_atom_site_label_H
    _geom_hbond_atom_site_label_A
    _geom_hbond_site_symmetry_A
    _geom_hbond_distance_DH
    _geom_hbond_distance_HA
    _geom_hbond_distance_DA
    _geom_hbond_angle_DHA
    O5 H5A O4 12_565 0.86 1.89 2.748(6) 178.1
    O5 H5B O2 . 0.86 1.90 2.750(6) 170.6
    O6 H6A O5 5_677 0.88 2.44 3.139(11) 136.9
data_global
_journal_date_recd_electronic     2011-11-14
_journal_date_accepted     2011-12-02
_journal_name_full     'Acta Crystallographica, Section E'
_journal_year     2012
_journal_volume     68
_journal_issue      1
_journal_page_first     i3
_journal_page_last     i4
_journal_paper_category     QI
_journal_paper_doi     10.1107/S1600536811052020
_journal_coeditor_code     RU2019
_publ_contact_author_name     'Boujemaa Jaber'
_publ_contact_author_address
;
Centre National pour la Recherche Scientifique et Technique, Division UATRS
Angle Allal AlFassi et Avenue des FAR, Hay Ryad, BP 8027,
Rabat, Morocco
;
_publ_contact_author_email     'b_jaber50@yahoo.com'
_publ_contact_author_fax     '00 (212) 5 37 71 37 80'
_publ_contact_author_phone     '00 (212) 6 61 00 00 00'
_publ_section_title
;
Silver diaquacobalt (II) <i>catena</i>-borodiphosphate(V) hydrate,
(Ag~0.79~Co~0.11~)Co(H~2~O)~2~[BP~2~O~8~].0.67H~2~O
;
loop_
    _publ_author_name
    _publ_author_footnote
    _publ_author_address
    'Zouihri, Hafid' .
;
Centre National pour la Recherche Scientifique et Technique, Division UATRS
Angle Allal AlFassi et Avenue des FAR, Hay Ryad, BP 8027,
Rabat, Morocco
and
Laboratoire de Chimie du Solide Appliqu\'ee, Facult\'e des
Sciences, Universit\'e Mohammed V-Agdal, Avenue Ibn Batouta, BP 1014, Rabat,
Morocco
;
    'Saadi, Mohamed' .
;
Laboratoire de Chimie du Solide Appliqu\'ee, Facult\'e des Sciences,
Universit\'e Mohammed V-Agdal, Avenue Ibn Batouta, BP 1014, Rabat,
Morocco
;
    'Jaber, Boujemaa' .
;
Centre National pour la Recherche Scientifique et Technique, Division UATRS
Angle Allal AlFassi et Avenue des FAR, Hay Ryad, BP 8027,
Rabat, Morocco
;
    'El Ammari, Lehcen' .
;
Laboratoire de Chimie du Solide Appliqu\'ee, Facult\'e des Sciences,
Universit\'e Mohammed V-Agdal, Avenue Ibn Batouta, BP 1014, Rabat,
Morocco
;
_iucr_refine_instructions_details
;
TITL AgCoBPO_101011 in P6(5)22     N 176
CELL  0.71073   9.4321   9.4321  15.7500   90.000   90.000  120.000
ZERR    6.00   0.0011   0.0011   0.0039    0.000    0.000    0.000
LATT  -1
SYMM  - X, - Y, 1/2 + Z
SYMM  - Y, - X, 1/6 - Z
SYMM    Y,   X, 2/3 - Z
SYMM    X - Y, - Y, - Z
SYMM  - X + Y,   Y, 1/2 - Z
SYMM    X,   X - Y, 5/6 - Z
SYMM  - X, - X + Y, 1/3 - Z
SYMM  - Y,   X - Y, 2/3 + Z
SYMM    Y, - X + Y, 1/6 + Z
SYMM    X - Y,   X, 5/6 + Z
SYMM  - X + Y, - X, 1/3 + Z
SFAC  B    O    P    Co   AG   H
UNIT  6    64   12   6.65    4.71    32
MERG   2
OMIT     0   1   0
ACTA
rem DFIX 0.860 0.001 O5 H5A O5 H5B
rem DFIX 1.360 0.001 H5A H5B
rem DFIX  0.860 0.001 O6 H6A
FMAP   2
PLAN   30
BOND
BOND   $H
HTAB  2.5
HTAB  O5 O4_$1
HTAB  O5  O2
HTAB O6 O5_$2
eqiv $1 -x+y, -x+1, z+1/3
eqiv $2 x-y+1, -y+2, -z+2
L.S.  10
EXYZ  Ag1 Co1
EADP  Ag1 Co1
SUMP 1.0 0.0001 1.0 2 2.0 3
WGHT    0.040900    1.366200
FVAR       0.22806   0.78362   0.10819
AG1   5    0.184061    0.815939    1.083333    20.50000    0.05339    0.05339 =
         0.04381   -0.00375   -0.00375    0.02925
CO1   4    0.184061    0.815939    1.083333    30.50000    0.05339    0.05339 =
         0.04381   -0.00375   -0.00375    0.02925
CO2   4    0.103315    0.551658    0.916667    10.50000    0.01868    0.01842 =
         0.02143    0.00078    0.00000    0.00934
P     3    0.168440    0.779584    0.752178    11.00000    0.01700    0.01880 =
         0.01701    0.00004    0.00007    0.00900
B     1   -0.152394    0.695211    0.750000    10.50000    0.02117    0.02187 =
         0.01378    0.00000    0.00376    0.01093
O1    2    0.135731    0.620291    0.790604    11.00000    0.02763    0.02151 =
         0.01844    0.00373    0.00264    0.01246
O2    2    0.314593    0.929778    0.786102    11.00000    0.01741    0.02001 =
         0.02173    0.00002   -0.00122    0.00563
O3    2    0.020327    0.804847    0.766684    11.00000    0.01379    0.01606 =
         0.02694   -0.00555   -0.00198    0.00628
O4    2    0.183264    0.764175    0.654097    11.00000    0.01896    0.01754 =
         0.01903    0.00084   -0.00106    0.00937
O5    2    0.291362    0.803306    0.946146    11.00000    0.02220    0.02639 =
         0.02669    0.00596   -0.00654    0.00938
AFIX   3
H5A   6    0.380821    0.805793    0.959906    11.00000   -1.50000
H5B   6    0.310375    0.847228    0.896550    11.00000   -1.50000
AFIX   0
O6    2    0.118311    1.000000    1.000000    10.33333    0.03187    0.07527 =
         0.20415   -0.08531   -0.04266    0.03763
AFIX   3
H6A   6    0.218028    1.079018    0.988529    10.66666   -1.50000
HKLF    4
REM  AgCoBPO_101011 in P6(5)22     N 176
REM R1 =  0.0402 for    748 Fo > 4sig(Fo)  and  0.0629 for all    974 data
REM     77 parameters refined using      1 restraints
END
WGHT      0.0409      1.3610
REM Highest difference peak  0.829,  deepest hole -0.542,  1-sigma level  0.141
Q1    1   0.1904  0.8761  1.0383  11.00000  0.05    0.83
Q2    1   0.0958  0.8090  1.0459  11.00000  0.05    0.65
Q3    1   0.1471  1.0736  0.9167  10.50000  0.05    0.58
Q4    1   0.1188  0.5776  0.9770  11.00000  0.05    0.53
Q5    1   0.1817  0.7690  1.0181  11.00000  0.05    0.52
Q6    1   0.1558  0.6493  0.8474  11.00000  0.05    0.48
Q7    1   0.3490  0.9555  0.8344  11.00000  0.05    0.40
Q8    1   0.0120  0.9806  1.0321  11.00000  0.05    0.37
Q9    1   0.0843  1.1014  1.0311  11.00000  0.05    0.35
Q10   1   0.1382  0.7552  0.6906  11.00000  0.05    0.33
Q11   1   0.0514  0.3858  0.9568  11.00000  0.05    0.31
Q12   1   0.1953  1.0083  0.9191  11.00000  0.05    0.31
Q13   1   0.1889  0.6942  0.6155  11.00000  0.05    0.30
Q14   1   0.2130  0.9335  0.8800  11.00000  0.05    0.29
Q15   1   0.3960  0.8386  1.0311  11.00000  0.05    0.29
Q16   1   0.0780  0.9047  0.6998  11.00000  0.05    0.29
Q17   1   0.4869  0.9038  0.8612  11.00000  0.05    0.28
Q18   1   0.5037  0.9318  0.9853  11.00000  0.05    0.27
Q19   1   0.2848  1.0262  0.8265  11.00000  0.05    0.27
Q20   1   0.3032  0.9747  0.7627  11.00000  0.05    0.27
Q21   1   0.3128  0.7865  0.6245  11.00000  0.05    0.27
Q22   1   0.0000  0.6568  0.6667  10.50000  0.05    0.25
Q23   1   0.1576  0.8786  0.7882  11.00000  0.05    0.25
Q24   1   0.1354  0.9965  0.7491  11.00000  0.05    0.25
Q25   1   0.0466  0.6653  0.8145  11.00000  0.05    0.24
Q26   1   0.2390  0.6984  0.9497  11.00000  0.05    0.24
Q27   1   0.3106  0.8393  0.8329  11.00000  0.05    0.24
Q28   1   0.2316  0.7165  0.7731  11.00000  0.05    0.24
Q29   1   0.1185  0.6734  0.7938  11.00000  0.05    0.24
Q30   1   0.2546  0.6870  1.0007  11.00000  0.05    0.24
;
