# Supplementary material for: Silver diaquacobalt(II) catena-borodiphosphate(V) hydrate, (Ag0.79Co0.11)Co(H2O)2[BP2O8]·0.67H2O
Source: Acta Crystallogr Sect E Struct Rep Online. 2011 Dec 7;68(Pt 1):i3–4. doi: 10.1107/S1600536811052020 (PMC3254270; doi:10.1107/S1600536811052020)
Supplement: Supplementary file 2 [file e-68-000i3-Isup2.hkl]

# 
# h,k,l, Fc-squared, Fo-squared, sigma(Fo-squared) and status flag 
# 
data_I
_shelx_title ' AgCoBPO_101011 in P6(5)22     N 176' 
_shelx_refln_list_code          4 
_shelx_F_calc_maximum      456.70 
_exptl_crystal_F_000      1154.92 
_reflns_d_resolution_high  0.7593 
 
loop_ 
 _symmetry_equiv_pos_as_xyz 
 'x, y, z' 
 '-x, -y, z+1/2' 
 '-y, -x, -z+1/6' 
 'y, x, -z+2/3' 
 'x-y, -y, -z' 
 '-x+y, y, -z+1/2' 
 'x, x-y, -z+5/6' 
 '-x, -x+y, -z+1/3' 
 '-y, x-y, z+2/3' 
 'y, -x+y, z+1/6' 
 'x-y, x, z+5/6' 
 '-x+y, -x, z+1/3' 
 
_cell_length_a     9.4321 
_cell_length_b     9.4321 
_cell_length_c    15.7500 
_cell_angle_alpha  90.000 
_cell_angle_beta   90.000 
_cell_angle_gamma 120.000 
 
_shelx_F_squared_multiplier     1.000 
 
loop_ 
 _refln_index_h 
 _refln_index_k 
 _refln_index_l 
 _refln_F_squared_calc 
 _refln_F_squared_meas 
 _refln_F_squared_sigma 
 _refln_observed_status 
  -1   2   0    16028.33    15602.21    229.96 o 
   0   2   0    12994.64    11531.11    282.47 o 
  -1   3   0    22159.23    23941.80    282.02 o 
   0   3   0    52651.21    55034.93    762.47 o 
  -2   4   0    19200.83    19201.92    348.20 o 
  -1   4   0     1268.87     1368.14     49.48 o 
   0   4   0     5626.16     5962.75    190.56 o 
  -2   5   0    17702.49    17881.14    214.06 o 
  -1   5   0       24.01      -27.49     35.46 o 
   0   5   0    25095.34    24616.02    511.04 o 
  -3   6   0    12261.73    12071.11    228.59 o 
  -2   6   0     7057.12     7233.20    145.19 o 
  -1   6   0     7710.83     7695.70    152.36 o 
   0   6   0     1475.99     1487.22    110.59 o 
  -3   7   0     1532.32     1435.94     65.17 o 
  -2   7   0     5148.38     5009.34    126.11 o 
  -1   7   0     3736.70     3840.69    161.59 o 
   0   7   0     1121.93     1323.07    150.70 o 
  -4   8   0      110.36      115.00     67.04 o 
  -3   8   0      125.90      141.20     64.97 o 
  -2   8   0      326.16      205.42     68.92 o 
  -1   8   0     1476.53     1391.47    145.59 o 
   0   8   0     1143.06     1117.73    154.82 o 
  -4   9   0      204.20      118.00     64.90 o 
  -3   9   0     1443.45     1417.90    109.06 o 
  -2   9   0     7958.68     8071.41    253.62 o 
  -1   9   0       34.52       62.86     91.12 o 
   0   9   0        6.79       20.34    136.07 o 
  -5  10   0     2169.84     1875.74    229.84 o 
  -4  10   0      616.39      543.14     85.57 o 
  -3  10   0      626.09      504.79    112.31 o 
  -2  10   0      106.58      363.70    104.54 o 
  -1  10   0       99.41      -25.50    103.77 o 
   0  10   0      558.06      577.19    173.79 o 
  -5  11   0        0.17       12.78    121.72 o 
  -4  11   0        1.37      -67.06    104.38 o 
  -3  11   0     1292.22     1310.92    143.70 o 
  -2  11   0      852.36      863.14    142.86 o 
  -1  11   0       34.42      120.17    132.02 o 
  -6  12   0        8.18      111.98    205.43 o 
  -5  12   0      206.53      247.65    179.92 o 
  -4  12   0      297.84      424.33    136.39 o 
   0   1   1      985.65     1451.64     25.68 o 
  -1   2   1    11259.75    10539.31    119.82 o 
   0   2   1     7425.79     8970.76    116.42 o 
  -2   3   1     1240.24     1285.95     37.10 o 
  -1   3   1     1461.01     1609.60     46.10 o 
   0   3   1      552.30      615.56     42.90 o 
  -3   4   1    10172.79    11165.45    173.28 o 
  -2   4   1     6546.67     6576.16    106.76 o 
  -1   4   1     9887.35    10945.14    166.67 o 
   0   4   1     8553.56     9299.93    137.84 o 
  -4   5   1     5165.79     5035.73    102.00 o 
  -3   5   1     2791.30     3127.07     78.37 o 
  -2   5   1     3005.10     3238.91     71.77 o 
  -1   5   1     5626.81     5405.89    106.78 o 
   0   5   1    15729.64    16000.88    234.01 o 
  -5   6   1      806.26      866.07     86.74 o 
  -4   6   1      557.58      586.95     52.78 o 
  -3   6   1     2454.98     2264.75     62.83 o 
  -2   6   1      535.08      570.77     59.52 o 
  -1   6   1      867.82     1013.69     74.01 o 
   0   6   1     1948.45     1961.49     95.39 o 
  -6   7   1     1610.05     1578.65    126.41 o 
  -5   7   1      202.62      248.36     69.11 o 
  -4   7   1     2658.99     2719.04     81.25 o 
  -3   7   1     2918.38     2785.23     95.95 o 
  -2   7   1      263.71      168.15     60.58 o 
  -1   7   1     1890.09     1914.82     87.33 o 
   0   7   1      237.05      284.29     87.32 o 
  -7   8   1     1869.52     1824.07    121.26 o 
  -6   8   1     3256.27     3093.40    110.36 o 
  -5   8   1     3925.49     4010.26    146.35 o 
  -4   8   1      125.63      -15.12     46.29 o 
  -3   8   1     3603.86     3667.57    125.94 o 
  -2   8   1     3510.58     3232.51    121.97 o 
  -1   8   1     2147.31     2323.20    126.21 o 
   0   8   1      424.41      261.85     93.81 o 
  -8   9   1      123.19        8.92     90.46 o 
  -7   9   1     5167.88     5399.38    202.29 o 
  -6   9   1      294.35      291.62     81.47 o 
  -5   9   1      785.49      610.80     73.39 o 
  -4   9   1      909.10      719.01     94.93 o 
  -3   9   1      349.60      230.29     85.79 o 
  -2   9   1     4919.79     4887.48    158.48 o 
  -1   9   1      106.13      117.68     90.68 o 
   0   9   1       71.08       33.64     98.90 o 
  -9  10   1      472.59      619.16    117.34 o 
  -8  10   1     1677.29     1529.55    131.43 o 
  -7  10   1     1259.62     1260.73    120.98 o 
  -6  10   1      705.21      655.64     86.93 o 
  -5  10   1      655.03      448.54    128.30 o 
  -4  10   1      789.07      735.30     97.56 o 
  -3  10   1     1250.89     1282.21    117.91 o 
  -2  10   1     1544.63     1593.30    193.55 o 
  -1  10   1      468.78      369.80    111.18 o 
   0  10   1      427.00      592.29    122.37 o 
 -10  11   1      504.74      486.56    139.71 o 
  -9  11   1      180.61      172.40    127.64 o 
  -8  11   1      551.09      265.50    104.29 o 
  -7  11   1      997.90     1028.96    118.75 o 
  -6  11   1      162.52      182.21    113.27 o 
  -5  11   1      190.81      164.86    106.13 o 
  -4  11   1      997.91      904.02    113.26 o 
  -3  11   1      516.91      576.24    127.39 o 
  -2  11   1      246.08      183.46    123.36 o 
  -1  11   1      559.68      560.69    145.38 o 
  -8  12   1      542.38      559.07    122.43 o 
  -7  12   1      843.68     1044.91    208.78 o 
  -6  12   1        1.19       15.87    171.80 o 
  -5  12   1      848.73      476.63    188.48 o 
  -4  12   1      621.23      581.34    139.05 o 
   0   1   2      552.42      518.90     14.22 o 
  -1   2   2    23801.22    26153.73    273.23 o 
   0   2   2     2321.69     2586.68     51.18 o 
  -2   3   2      718.87      681.45     29.13 o 
  -1   3   2      504.41      409.81     32.85 o 
   0   3   2    22873.47    24444.39    365.48 o 
  -3   4   2     8567.23     9080.95    141.14 o 
  -2   4   2     9446.44    10196.14    138.94 o 
  -1   4   2     8482.77     8987.09    144.08 o 
   0   4   2     3460.05     3494.98     96.46 o 
  -4   5   2     2690.66     2636.34     77.01 o 
  -3   5   2    12573.10    13146.78    173.76 o 
  -2   5   2    12602.66    13002.95    198.42 o 
  -1   5   2     2791.25     2901.83     84.84 o 
   0   5   2     4622.82     4752.47    120.44 o 
  -5   6   2     2402.72     2582.27    111.14 o 
  -4   6   2      638.19      674.85     86.06 o 
  -3   6   2     4213.05     4397.65     85.26 o 
  -2   6   2      678.09      601.10     54.75 o 
  -1   6   2     2507.74     2784.53     91.23 o 
   0   6   2     5918.99     5899.64    151.60 o 
  -6   7   2     2745.33     2773.56    111.22 o 
  -5   7   2     2402.25     2356.52    100.06 o 
  -4   7   2      908.53      821.97     53.80 o 
  -3   7   2      839.05      839.70     64.43 o 
  -2   7   2     2760.78     2907.97    101.42 o 
  -1   7   2     2424.16     2377.47    104.47 o 
   0   7   2     2000.34     2098.42    120.71 o 
  -7   8   2     2054.62     2027.95    121.98 o 
  -6   8   2      839.88      917.68     99.30 o 
  -5   8   2     2810.52     2848.94     98.33 o 
  -4   8   2     3039.19     3061.85     97.36 o 
  -3   8   2     2643.11     2718.57    104.19 o 
  -2   8   2      706.92      720.00     74.31 o 
  -1   8   2     2057.00     1840.99     94.43 o 
   0   8   2     1752.65     1783.40    124.28 o 
  -8   9   2      217.01      185.75     96.04 o 
  -7   9   2      481.51      386.46     96.49 o 
  -6   9   2      499.91      354.41     93.57 o 
  -5   9   2     1507.73     1760.25     84.16 o 
  -4   9   2     1453.35     1275.82     95.04 o 
  -3   9   2      521.24      439.00     89.06 o 
  -2   9   2      415.41      335.31    137.46 o 
  -1   9   2      247.53      345.98     91.71 o 
   0   9   2      987.73     1064.53    119.31 o 
  -9  10   2     1008.59     1190.65    131.10 o 
  -8  10   2        8.41      127.09     97.52 o 
  -7  10   2      132.34      169.26     84.94 o 
  -6  10   2      814.81      667.88    109.33 o 
  -5  10   2      183.54       58.07     80.75 o 
  -4  10   2      730.23      563.01    100.84 o 
  -3  10   2      109.81       30.67    114.02 o 
  -2  10   2       26.02      -50.69    103.91 o 
  -1  10   2     1019.02      826.25    135.36 o 
   0  10   2      284.71      224.73    115.52 o 
 -10  11   2      398.32      552.00    131.10 o 
  -9  11   2       41.09       36.25    120.38 o 
  -8  11   2       85.40      127.91    102.81 o 
  -7  11   2     1339.85     1260.86    122.68 o 
  -6  11   2      666.08      543.71    147.60 o 
  -5  11   2      553.29      441.89    111.39 o 
  -4  11   2     1408.21     1631.44    125.65 o 
  -3  11   2       89.26      117.57    114.77 o 
  -2  11   2       40.96       -4.30    117.44 o 
  -1  11   2      389.83      490.55    143.47 o 
  -8  12   2      201.67      260.47    118.72 o 
  -7  12   2      629.31      861.76    248.93 o 
  -6  12   2      151.52       61.61    127.22 o 
  -5  12   2      760.08      827.61    136.74 o 
  -4  12   2      225.64      119.54    137.09 o 
   0   1   3     3290.83     3264.55     50.04 o 
  -1   2   3      129.67      167.78     22.54 o 
   0   2   3    67494.88    70012.66    853.18 o 
  -2   3   3     6093.19     6312.64     88.64 o 
  -1   3   3     5907.28     5930.24     96.70 o 
   0   3   3    28698.01    26644.91    352.53 o 
  -3   4   3     4670.40     4574.84     83.80 o 
  -2   4   3     4362.81     4735.49     83.11 o 
  -1   4   3     4723.99     4749.77     87.43 o 
   0   4   3     2431.40     2300.98     80.83 o 
  -4   5   3    12334.62    12876.63    196.08 o 
  -3   5   3     3030.67     2991.19     74.93 o 
  -2   5   3     3047.38     2936.01     73.86 o 
  -1   5   3    12194.01    12712.36    218.70 o 
   0   5   3     2130.73     2131.93    113.65 o 
  -5   6   3     1467.64     1407.38     75.38 o 
  -4   6   3     9194.13     9282.16    150.56 o 
  -3   6   3       53.58       14.09     37.67 o 
  -2   6   3     8929.45     8984.53    162.17 o 
  -1   6   3     1454.26     1477.78     93.89 o 
   0   6   3     3939.89     4220.39    150.79 o 
  -6   7   3     1943.03     1824.04    100.88 o 
  -5   7   3    16686.06    16325.20    236.98 o 
  -4   7   3     1308.91     1226.93     62.18 o 
  -3   7   3     1367.53     1336.94     71.20 o 
  -2   7   3    16610.32    16602.18    277.04 o 
  -1   7   3     2022.06     2115.57    100.49 o 
   0   7   3     7894.28     7674.58    186.26 o 
  -7   8   3     1028.12     1193.92    106.50 o 
  -6   8   3      487.05      649.66     81.41 o 
  -5   8   3      618.06      513.13     61.49 o 
  -4   8   3      406.85      373.02     70.39 o 
  -3   8   3      612.64      517.84     70.11 o 
  -2   8   3      430.92      290.01     85.99 o 
  -1   8   3     1023.94      987.59     83.15 o 
   0   8   3      734.06      692.93    101.43 o 
  -8   9   3     3363.79     3293.70    158.88 o 
  -7   9   3       98.11      160.55     77.95 o 
  -6   9   3      480.19      472.21     75.74 o 
  -5   9   3     5438.50     5470.13    142.26 o 
  -4   9   3     5409.42     5504.05    144.65 o 
  -3   9   3      534.09      429.09     99.91 o 
  -2   9   3      111.05       96.68     77.35 o 
  -1   9   3     3486.32     3480.67    189.37 o 
   0   9   3      644.00      534.94    108.00 o 
  -9  10   3      470.28      431.75    115.09 o 
  -8  10   3      494.58      439.10     96.23 o 
  -7  10   3       17.91      -55.10     81.33 o 
  -6  10   3        4.83      -78.58     78.58 o 
  -5  10   3        0.00      -50.58     73.42 o 
  -4  10   3        1.47       33.30     77.37 o 
  -3  10   3       30.27      -80.56    105.55 o 
  -2  10   3      546.52      544.00    118.62 o 
  -1  10   3      449.58      374.32    123.76 o 
   0  10   3        0.33      -64.47    118.13 o 
 -10  11   3       91.85       73.72    120.36 o 
  -9  11   3      286.74      127.70    108.49 o 
  -8  11   3     1045.88      862.96    121.20 o 
  -7  11   3      384.43      511.80    120.81 o 
  -6  11   3     1267.72     1485.44    171.02 o 
  -5  11   3     1131.80      954.36    112.61 o 
  -4  11   3      394.39      339.05     93.68 o 
  -3  11   3      999.14      965.07    146.63 o 
  -2  11   3      279.67      133.37    125.22 o 
  -1  11   3       86.63      173.18    135.28 o 
  -8  12   3      413.84      574.12    165.70 o 
  -7  12   3     1380.70     1396.23    192.22 o 
  -6  12   3        1.51     -115.56    148.05 o 
  -5  12   3     1356.45     1453.80    138.30 o 
  -4  12   3      411.98      574.15    122.19 o 
   0   1   4      306.53      355.16     27.82 o 
  -1   2   4    17534.40    17739.30    201.56 o 
   0   2   4     2446.26     2422.88     66.59 o 
  -2   3   4      286.52      298.45     29.19 o 
  -1   3   4      169.28      195.44     26.29 o 
   0   3   4     7917.98     7513.09    124.12 o 
  -3   4   4      762.96      734.37     44.46 o 
  -2   4   4      923.91     1210.30     45.67 o 
  -1   4   4      785.55      808.81     48.07 o 
   0   4   4     1702.98     1725.18     62.09 o 
  -4   5   4     2019.47     1991.81     75.54 o 
  -3   5   4     7076.63     7010.66    121.23 o 
  -2   5   4     6788.12     6757.85    119.64 o 
  -1   5   4     2185.40     2167.41     73.67 o 
   0   5   4      133.08      112.29     51.20 o 
  -5   6   4     2776.13     2691.44    124.40 o 
  -4   6   4     1658.76     1646.08     69.03 o 
  -3   6   4     4374.65     4595.71    141.35 o 
  -2   6   4     1646.46     1765.14     73.29 o 
  -1   6   4     2724.93     2803.66     97.51 o 
   0   6   4     1907.98     2023.13    106.15 o 
  -6   7   4     3285.70     3508.72    123.10 o 
  -5   7   4     1946.82     2070.37    108.99 o 
  -4   7   4     2447.74     2324.85     78.71 o 
  -3   7   4     2384.01     2385.57     82.53 o 
  -2   7   4     1661.82     1715.79     84.36 o 
  -1   7   4     3314.49     3424.63    133.34 o 
   0   7   4     4951.79     5053.51    128.04 o 
  -7   8   4      884.18      817.91     89.50 o 
  -6   8   4      808.40      773.71     85.83 o 
  -5   8   4      406.49      398.14     60.93 o 
  -4   8   4     8226.13     8109.45    161.53 o 
  -3   8   4      446.97      283.03     58.31 o 
  -2   8   4      909.17      992.51     91.51 o 
  -1   8   4      824.03      800.54     77.58 o 
   0   8   4      818.63     1110.81     98.92 o 
  -8   9   4      104.78       30.34     84.42 o 
  -7   9   4      340.04      355.05     87.12 o 
  -6   9   4      244.52      121.31     79.07 o 
  -5   9   4      764.99      791.71     89.58 o 
  -4   9   4      801.00      902.29     82.51 o 
  -3   9   4      289.71      275.28     80.53 o 
  -2   9   4      394.32      371.81     84.34 o 
  -1   9   4      113.28      117.51     79.36 o 
   0   9   4      162.27      122.49     83.23 o 
  -9  10   4     1638.01     1583.62    155.09 o 
  -8  10   4       51.82      117.34     88.60 o 
  -7  10   4       62.68       56.19     85.54 o 
  -6  10   4      549.36      397.62    117.85 o 
  -5  10   4      646.88      601.55     86.23 o 
  -4  10   4      641.19      700.78     98.10 o 
  -3  10   4       78.88       22.68     82.97 o 
  -2  10   4       76.19       41.77    105.00 o 
  -1  10   4     1611.05     1733.62    138.16 o 
   0  10   4      789.01      761.82    124.57 o 
 -10  11   4      504.62      275.13    252.63 o 
  -9  11   4       72.91       19.18    103.76 o 
  -8  11   4      113.19     -100.46    100.46 o 
  -7  11   4     1537.00     1535.54    173.16 o 
  -6  11   4      126.03      200.47    140.11 o 
  -5  11   4      164.78      113.36     87.06 o 
  -4  11   4     1501.72     1838.59    120.96 o 
  -3  11   4      133.81      116.80    103.37 o 
  -2  11   4       60.05      104.60    115.38 o 
  -1  11   4      468.27      534.68    293.39 o 
  -7  12   4     1056.50     1089.91    182.94 o 
  -6  12   4      331.36      500.24    166.55 o 
  -5  12   4      949.38      789.04    123.55 o 
   0   1   5      354.69      487.01     31.31 o 
  -1   2   5     4039.84     3829.24     64.25 o 
   0   2   5      344.46      332.27     29.62 o 
  -2   3   5     4660.36     4806.08     87.53 o 
  -1   3   5     5071.17     5247.53     81.24 o 
   0   3   5      487.46      456.84     40.44 o 
  -3   4   5     8493.25     8896.89    141.54 o 
  -2   4   5     6952.03     7120.81    110.82 o 
  -1   4   5     8827.81     9217.08    133.00 o 
   0   4   5     3147.22     3381.90     86.74 o 
  -4   5   5     7685.29     7759.54    134.82 o 
  -3   5   5     2263.32     2462.74     76.90 o 
  -2   5   5     2207.52     2238.44     69.34 o 
  -1   5   5     7758.66     7963.86    146.47 o 
   0   5   5     3062.75     3010.59     98.63 o 
  -5   6   5      744.26      827.02    102.47 o 
  -4   6   5     2958.06     2997.38     94.82 o 
  -3   6   5     2551.03     2599.06     85.87 o 
  -2   6   5     2898.13     2973.76     86.02 o 
  -1   6   5      731.13      715.05     69.55 o 
   0   6   5      234.45      207.08     60.06 o 
  -6   7   5      748.79      773.84     78.06 o 
  -5   7   5       59.86        1.98     59.61 o 
  -4   7   5      956.86     1056.37     73.47 o 
  -3   7   5      870.72      802.70     64.81 o 
  -2   7   5       75.81      127.48     60.76 o 
  -1   7   5      721.64      612.32     77.78 o 
   0   7   5      111.28       98.46     61.45 o 
  -7   8   5     2237.39     2329.10    118.08 o 
  -6   8   5      960.95      897.21     83.74 o 
  -5   8   5     1858.33     2018.70     88.21 o 
  -4   8   5      609.95      621.98     80.03 o 
  -3   8   5     2123.58     2193.22     93.03 o 
  -2   8   5      923.28      955.99    104.38 o 
  -1   8   5     2245.03     2403.43    135.11 o 
   0   8   5      209.67      104.74     75.74 o 
  -8   9   5       30.07      -81.22     81.22 o 
  -7   9   5     2457.98     2341.27    148.71 o 
  -6   9   5      282.41      346.76     86.89 o 
  -5   9   5      555.17      415.04     84.94 o 
  -4   9   5      531.78      473.03     76.42 o 
  -3   9   5      253.33      324.97     69.50 o 
  -2   9   5     2559.02     2325.59    121.96 o 
  -1   9   5       44.90      -54.77     83.52 o 
   0   9   5       55.91       15.62     83.50 o 
  -9  10   5      560.42      632.74    112.85 o 
  -8  10   5     1070.17     1051.27    112.26 o 
  -7  10   5     1223.69     1265.15    114.18 o 
  -6  10   5      947.44     1193.29    136.72 o 
  -5  10   5      313.64      278.52     97.47 o 
  -4  10   5      972.71      883.89    115.08 o 
  -3  10   5     1198.80     1137.36    104.48 o 
  -2  10   5     1036.07     1230.54    176.37 o 
  -1  10   5      586.22      604.63    116.45 o 
   0  10   5      392.30      428.55    120.72 o 
  -9  11   5      397.33      364.58    118.92 o 
  -8  11   5      131.21      229.19    113.89 o 
  -7  11   5     1405.45     1517.67    180.00 o 
  -6  11   5      375.83      297.80    144.82 o 
  -5  11   5      335.00      326.90    109.46 o 
  -4  11   5     1450.79     1503.80    116.14 o 
  -3  11   5      143.35      121.73    107.69 o 
  -2  11   5      314.64      208.35    119.15 o 
  -6  12   5        4.16       22.87    157.46 o 
   0   0   6   208571.67   189879.78   4820.20 o 
   0   1   6      727.60      645.12     38.60 o 
  -1   2   6     7400.88     6878.97    103.51 o 
   0   2   6     2966.14     2745.33     64.06 o 
  -2   3   6     2320.30     2029.33     55.27 o 
  -1   3   6     2262.38     2066.13     55.86 o 
   0   3   6    16279.71    15558.44    203.49 o 
  -3   4   6     2413.27     2596.85     76.38 o 
  -2   4   6    20717.26    20092.26    251.68 o 
  -1   4   6     2302.25     2401.97     64.86 o 
   0   4   6     2926.76     2749.24     79.00 o 
  -4   5   6      926.41      942.09     60.18 o 
  -3   5   6     6063.36     5884.62    119.21 o 
  -2   5   6     5898.48     5718.76    106.58 o 
  -1   5   6      837.67      895.67     70.99 o 
   0   5   6     9825.72     9763.19    183.73 o 
  -5   6   6     9132.03     8913.47    157.93 o 
  -4   6   6     4544.71     4769.08    126.48 o 
  -3   6   6     3639.49     3575.16    111.48 o 
  -2   6   6     4376.04     4418.95    107.72 o 
  -1   6   6     8628.17     8843.25    243.22 o 
   0   6   6     1240.09     1184.59     86.37 o 
  -6   7   6     2580.93     2443.91    123.55 o 
  -5   7   6     3495.78     3420.00    114.13 o 
  -4   7   6     1429.23     1398.93     84.94 o 
  -3   7   6     1416.66     1328.77     73.62 o 
  -2   7   6     3314.56     3374.91    109.73 o 
  -1   7   6     2590.28     2604.56    129.77 o 
   0   7   6      551.60      547.83     67.85 o 
  -7   8   6      909.29      730.25     93.45 o 
  -6   8   6     1464.72     1457.06     91.91 o 
  -5   8   6      917.10      807.12     99.93 o 
  -4   8   6      501.40      469.10     73.35 o 
  -3   8   6      770.23      793.82     74.07 o 
  -2   8   6     1486.33     1367.59     93.92 o 
  -1   8   6     1003.79      907.98     87.94 o 
   0   8   6     1001.55     1055.37     95.75 o 
  -8   9   6       23.35      115.93     85.61 o 
  -7   9   6     5589.05     5939.57    208.35 o 
  -6   9   6      729.24      537.47     89.20 o 
  -5   9   6     1156.11     1046.10     96.85 o 
  -4   9   6     1129.75     1291.71     83.98 o 
  -3   9   6      797.58      788.68     82.16 o 
  -2   9   6     5510.46     6060.86    182.63 o 
  -1   9   6       19.25        9.46     82.68 o 
   0   9   6       29.01       30.70     89.29 o 
  -9  10   6      584.93      592.60    106.50 o 
  -8  10   6      181.79      173.18    101.24 o 
  -7  10   6      193.06      301.04    101.06 o 
  -6  10   6      637.78      649.88    127.96 o 
  -5  10   6     1793.89     2141.67    152.32 o 
  -4  10   6      650.70      674.58     92.91 o 
  -3  10   6      186.26      302.48     89.95 o 
  -2  10   6      184.34      109.66    110.61 o 
  -1  10   6      553.74      362.49    113.65 o 
   0  10   6       74.69      226.30    114.09 o 
  -9  11   6      675.41      716.71    124.18 o 
  -8  11   6     1136.56      960.41    134.14 o 
  -7  11   6      295.09      431.16    156.65 o 
  -6  11   6       71.30      -44.74    137.36 o 
  -5  11   6       73.62       36.32    118.32 o 
  -4  11   6      312.21      271.80     95.52 o 
  -3  11   6     1069.01     1199.23    129.47 o 
  -2  11   6      728.68      619.03    129.06 o 
   0   1   7    16624.40    16033.96    200.44 o 
  -1   2   7    29207.61    28839.97    340.58 o 
   0   2   7     1123.92      961.91     46.29 o 
  -2   3   7     1553.74     1549.39     53.54 o 
  -1   3   7     1412.46     1347.73     56.97 o 
   0   3   7     1781.93     1861.87     58.50 o 
  -3   4   7     3465.31     3471.33     90.20 o 
  -2   4   7     6260.38     6159.42    106.16 o 
  -1   4   7     3406.76     3281.29     74.86 o 
   0   4   7      330.29      298.37     50.09 o 
  -4   5   7     3935.00     3964.66    102.63 o 
  -3   5   7      292.61      327.04     58.84 o 
  -2   5   7      381.41      358.51     51.55 o 
  -1   5   7     4255.93     4347.06    102.88 o 
   0   5   7     7048.70     6922.84    138.13 o 
  -5   6   7      602.17      510.77     63.98 o 
  -4   6   7      962.26     1026.59     72.60 o 
  -3   6   7     4182.03     4438.66    180.69 o 
  -2   6   7      934.21      777.70     67.34 o 
  -1   6   7      579.38      503.68     68.62 o 
   0   6   7      698.09      652.98     74.07 o 
  -6   7   7      539.77      517.94     80.82 o 
  -5   7   7      582.07      706.29     77.42 o 
  -4   7   7      274.79      186.73     66.48 o 
  -3   7   7      289.39      210.37     64.61 o 
  -2   7   7      656.28      615.84     70.05 o 
  -1   7   7      669.34      686.52     73.89 o 
   0   7   7        9.60      -59.04     59.04 o 
  -7   8   7     1787.95     1793.54    108.01 o 
  -6   8   7     2092.54     2019.47    100.13 o 
  -5   8   7     2410.12     2261.61    116.38 o 
  -4   8   7      527.96      465.78     75.96 o 
  -3   8   7     2193.58     1949.09    146.49 o 
  -2   8   7     2292.00     2546.08    130.49 o 
  -1   8   7     1978.71     2261.23    106.33 o 
   0   8   7      417.72      297.56     84.59 o 
  -8   9   7      124.72      219.13     87.26 o 
  -7   9   7     2472.65     2513.36    136.38 o 
  -6   9   7      370.38      311.58     86.23 o 
  -5   9   7      194.10       55.12     81.94 o 
  -4   9   7      269.77      101.13     67.16 o 
  -3   9   7      410.72      329.82     76.66 o 
  -2   9   7     2293.44     2610.75    152.95 o 
  -1   9   7      136.46       51.90     87.60 o 
   0   9   7       92.48       49.89     95.55 o 
  -9  10   7      234.42      312.23    114.83 o 
  -8  10   7      385.64      366.67    106.87 o 
  -7  10   7      398.05      460.81    111.89 o 
  -6  10   7      869.78     1087.56    137.58 o 
  -5  10   7       24.98        3.42     97.06 o 
  -4  10   7      819.15      781.86     97.78 o 
  -3  10   7      446.78      418.93     97.22 o 
  -2  10   7      350.57      409.43    121.06 o 
  -1  10   7      212.60      203.92    116.92 o 
   0  10   7      211.60      300.98    122.85 o 
  -8  11   7      586.54      520.91    128.59 o 
  -7  11   7      378.63      138.53    147.22 o 
  -6  11   7      111.95       80.55    143.53 o 
  -5  11   7      153.16       -9.12    120.74 o 
  -4  11   7      391.92      476.34    114.23 o 
  -3  11   7      545.34      649.28    121.72 o 
   0   1   8     2993.43     2912.30     66.95 o 
  -1   2   8     6123.80     5457.83    104.09 o 
   0   2   8      852.86      898.94     57.85 o 
  -2   3   8     2945.18     2929.54     76.71 o 
  -1   3   8     2786.82     2679.41     69.30 o 
   0   3   8     3610.09     3391.88     83.21 o 
  -3   4   8      748.31      619.21     53.46 o 
  -2   4   8     6750.26     6469.13    121.66 o 
  -1   4   8      795.05      794.67     66.83 o 
   0   4   8       49.32       77.31     52.61 o 
  -4   5   8     1700.89     1795.29     77.56 o 
  -3   5   8     6053.34     5901.70    159.04 o 
  -2   5   8     6042.15     5798.77    113.54 o 
  -1   5   8     1609.69     1456.26     73.53 o 
   0   5   8     3997.75     3796.70    107.65 o 
  -5   6   8     1088.11     1189.32     75.79 o 
  -4   6   8     1747.99     1790.41     94.46 o 
  -3   6   8      241.78      153.52     65.02 o 
  -2   6   8     2006.35     2041.26     95.93 o 
  -1   6   8     1001.76     1030.03     79.26 o 
   0   6   8        1.19       14.83     61.98 o 
  -6   7   8     1069.10     1018.99     72.63 o 
  -5   7   8      879.21      880.55     82.14 o 
  -4   7   8     1508.91     1541.45    101.41 o 
  -3   7   8     1652.09     1618.27     86.10 o 
  -2   7   8     1114.15     1292.14     88.36 o 
  -1   7   8      874.08      766.98     78.35 o 
   0   7   8     1079.35      963.56     78.92 o 
  -7   8   8     1173.57     1113.81     95.08 o 
  -6   8   8      101.22      -28.18     72.49 o 
  -5   8   8      895.33      882.19     97.60 o 
  -4   8   8     1197.67     1259.73    102.19 o 
  -3   8   8      856.56      872.55     81.09 o 
  -2   8   8       62.74      -26.78     73.85 o 
  -1   8   8     1084.79     1206.59    100.86 o 
   0   8   8     1036.62     1099.20    135.62 o 
  -8   9   8      126.30      114.14     88.23 o 
  -7   9   8      114.70       91.60     98.38 o 
  -6   9   8       97.97      124.08    101.50 o 
  -5   9   8     1372.25     1379.91    112.31 o 
  -4   9   8     1258.74     1233.96    101.60 o 
  -3   9   8       71.74      126.11     73.67 o 
  -2   9   8      128.80      130.12     88.99 o 
  -1   9   8      119.27       65.47     97.76 o 
   0   9   8      921.92      845.78    134.44 o 
  -9  10   8     1315.09     1341.31    136.58 o 
  -8  10   8      218.19      207.15    108.66 o 
  -7  10   8      276.26      168.80    135.72 o 
  -6  10   8      472.61      289.89    124.60 o 
  -5  10   8      123.03        0.42    101.15 o 
  -4  10   8      451.38      222.97     96.35 o 
  -3  10   8      243.20      209.57     94.75 o 
  -2  10   8      290.99      162.10    120.67 o 
  -1  10   8     1272.08     1479.46    143.89 o 
  -8  11   8      141.32      277.85    143.72 o 
  -7  11   8      949.00      720.65    173.11 o 
  -6  11   8      165.49      223.88    151.57 o 
  -5  11   8      128.74      123.15    132.77 o 
  -4  11   8      988.15      995.49    150.82 o 
  -3  11   8      136.62       15.36    111.27 o 
   0   1   9     1390.91     1230.43     51.46 o 
  -1   2   9      151.00      154.55     42.04 o 
   0   2   9    29352.42    27222.55    349.36 o 
  -2   3   9     5319.91     4950.99     99.01 o 
  -1   3   9     5209.63     4788.25     98.65 o 
   0   3   9    37400.34    35755.77    447.76 o 
  -3   4   9      253.17      230.44     51.53 o 
  -2   4   9     4553.03     4460.40    110.77 o 
  -1   4   9      241.73      103.22     45.11 o 
   0   4   9     3350.07     3196.94     84.39 o 
  -4   5   9     5116.24     5070.79    121.38 o 
  -3   5   9     4190.08     4111.90    111.04 o 
  -2   5   9     4202.26     4037.94    142.68 o 
  -1   5   9     5162.00     5087.09    118.47 o 
   0   5   9     1422.03     1230.84     81.38 o 
  -5   6   9     1806.46     1725.36     84.74 o 
  -4   6   9     3404.02     3459.21    120.56 o 
  -3   6   9        5.51      -23.37     66.45 o 
  -2   6   9     3611.93     3655.63    131.25 o 
  -1   6   9     1845.46     1737.45     90.90 o 
   0   6   9     4702.95     4598.00    122.67 o 
  -6   7   9     1892.06     1833.64     90.29 o 
  -5   7   9     7550.15     8048.66    212.02 o 
  -4   7   9     1799.36     1883.38    111.10 o 
  -3   7   9     1792.40     1787.78     89.12 o 
  -2   7   9     7323.61     7746.39    170.28 o 
  -1   7   9     2143.33     2152.81    101.91 o 
   0   7   9     3221.61     3113.25    112.74 o 
  -7   8   9       61.48       35.16     81.35 o 
  -6   8   9      667.92      558.83     86.19 o 
  -5   8   9      387.64      426.69     91.94 o 
  -4   8   9       41.15       46.77     80.60 o 
  -3   8   9      402.38      409.24     75.32 o 
  -2   8   9      608.07      716.64     84.60 o 
  -1   8   9       62.40      106.98     79.89 o 
   0   8   9      547.84      451.07     99.91 o 
  -8   9   9      992.95     1031.90    126.22 o 
  -7   9   9       73.73      -42.42     90.73 o 
  -6   9   9       26.05       15.47     95.88 o 
  -5   9   9     3024.51     3015.64    145.05 o 
  -4   9   9     2966.36     3117.48    146.91 o 
  -3   9   9       72.95        3.22     75.35 o 
  -2   9   9       64.17       -0.19     83.19 o 
  -1   9   9      978.87     1069.47    105.99 o 
   0   9   9      640.16      604.31    117.57 o 
  -9  10   9      415.43      457.52    128.78 o 
  -8  10   9      137.82      184.06    110.92 o 
  -7  10   9      136.22      123.52    128.15 o 
  -6  10   9      191.96      179.32    124.97 o 
  -5  10   9        8.49       -7.78    102.22 o 
  -4  10   9      214.20      175.43    118.34 o 
  -3  10   9      116.22      214.33     98.43 o 
  -2  10   9      154.81       68.00    102.59 o 
  -1  10   9      411.22      437.23    120.05 o 
  -7  11   9       30.92      124.65    176.68 o 
  -6  11   9      758.91      851.25    175.83 o 
  -5  11   9      735.66      609.18    144.56 o 
  -4  11   9       28.90       38.80    175.66 o 
   0   1  10        2.32      -36.20     36.20 o 
  -1   2  10    11855.67    10791.77    171.99 o 
   0   2  10     2241.95     2217.73     71.83 o 
  -2   3  10     1369.23     1198.66     62.16 o 
  -1   3  10     1378.95     1208.85     63.14 o 
   0   3  10      781.48      785.29     61.27 o 
  -3   4  10       38.09       92.95     52.52 o 
  -2   4  10      215.52      208.27     61.21 o 
  -1   4  10       46.69       23.73     50.39 o 
   0   4  10       50.49      113.05     55.20 o 
  -4   5  10     1118.70      895.29     78.22 o 
  -3   5  10     6049.76     6106.42    126.09 o 
  -2   5  10     6008.78     6052.52    139.93 o 
  -1   5  10     1314.95     1340.21     77.87 o 
   0   5  10      336.89      231.27     71.74 o 
  -5   6  10     1256.71     1224.52     81.02 o 
  -4   6  10      496.53      452.79     73.45 o 
  -3   6  10       96.02       64.90     61.60 o 
  -2   6  10      503.90      606.39     71.14 o 
  -1   6  10     1150.81     1202.75     91.66 o 
   0   6  10     1665.28     1613.92     85.51 o 
  -6   7  10      882.83      960.06     93.35 o 
  -5   7  10     1400.80     1274.72     94.82 o 
  -4   7  10      959.70      730.84     93.22 o 
  -3   7  10      780.90      779.31     85.10 o 
  -2   7  10     1153.35     1074.70     87.00 o 
  -1   7  10      847.99     1002.61     95.49 o 
   0   7  10     2921.11     3072.89    120.21 o 
  -7   8  10      521.28      641.30    103.54 o 
  -6   8  10      661.57      664.63     92.89 o 
  -5   8  10      744.85      891.99    105.26 o 
  -4   8  10     4629.88     4815.08    170.48 o 
  -3   8  10      702.07      682.30     91.60 o 
  -2   8  10      740.89      781.39    112.48 o 
  -1   8  10      503.41      513.80     94.38 o 
   0   8  10     1477.61     1499.84    122.39 o 
  -8   9  10      155.15      294.90    112.80 o 
  -7   9  10      207.49      257.39    129.91 o 
  -6   9  10       45.48       55.73    101.44 o 
  -5   9  10     1489.03     1438.42    121.25 o 
  -4   9  10     1485.92     1396.12    120.15 o 
  -3   9  10       59.74       43.23     85.85 o 
  -2   9  10      252.13      243.92     91.78 o 
  -1   9  10      111.39       86.77     97.80 o 
   0   9  10      957.63      888.55    127.33 o 
  -8  10  10       64.15      255.19    138.82 o 
  -7  10  10      373.65      253.38    121.49 o 
  -6  10  10       99.44       34.21    125.39 o 
  -5  10  10     1047.84     1028.01    134.04 o 
  -4  10  10      135.84      217.51    128.20 o 
  -3  10  10      395.70      311.75    113.78 o 
  -2  10  10       84.09       30.81     98.43 o 
   0   1  11       94.10       47.37     43.62 o 
  -1   2  11     1224.99     1093.37     62.29 o 
   0   2  11     1854.43     1810.14     72.34 o 
  -2   3  11     1201.81     1090.19     69.14 o 
  -1   3  11     1224.41     1124.21     70.05 o 
   0   3  11     2255.90     2256.73     84.91 o 
  -3   4  11      651.46      653.14     63.64 o 
  -2   4  11       90.03      178.29     58.68 o 
  -1   4  11      628.50      473.95     62.05 o 
   0   4  11     1140.13     1091.13     71.27 o 
  -4   5  11     1114.21     1230.51     79.66 o 
  -3   5  11     1090.81     1105.02     93.21 o 
  -2   5  11     1187.31     1177.37     81.31 o 
  -1   5  11     1074.96     1219.83     70.63 o 
   0   5  11     4893.85     4800.62    163.70 o 
  -5   6  11      934.77     1018.75     85.62 o 
  -4   6  11     1468.25     1256.26     89.99 o 
  -3   6  11     2189.31     2171.75     98.33 o 
  -2   6  11     1458.09     1401.82     92.01 o 
  -1   6  11      849.41      724.05     98.60 o 
   0   6  11       69.16       -6.03     74.84 o 
  -6   7  11      241.09      107.17     72.28 o 
  -5   7  11      606.69      396.66     81.83 o 
  -4   7  11      321.36      361.74     96.34 o 
  -3   7  11      282.63      157.62     76.18 o 
  -2   7  11      534.45      509.44     73.38 o 
  -1   7  11      275.11      139.56     85.14 o 
   0   7  11       72.28      -30.72     80.25 o 
  -7   8  11      549.41      565.96    104.36 o 
  -6   8  11      592.97      640.70     99.15 o 
  -5   8  11     1794.82     2032.27    124.53 o 
  -4   8  11      124.15      110.40     91.94 o 
  -3   8  11     1953.01     1932.84    117.85 o 
  -2   8  11      593.16      593.97     89.71 o 
  -1   8  11      517.62      593.66    104.01 o 
   0   8  11       89.96      -15.26    102.99 o 
  -8   9  11      192.82       45.70    115.55 o 
  -7   9  11     1392.56     1457.17    146.27 o 
  -6   9  11      598.74      625.11    104.76 o 
  -5   9  11       26.80       97.59    101.18 o 
  -4   9  11       12.77      -95.53     95.53 o 
  -3   9  11      568.82      469.51     97.88 o 
  -2   9  11     1573.65     1626.34    114.41 o 
  -1   9  11      217.17      252.68    119.83 o 
   0   9  11       41.16        2.66    119.25 o 
  -7  10  11      567.49      574.34    137.17 o 
  -6  10  11      241.48      450.51    145.86 o 
  -5  10  11      285.49      447.87    128.34 o 
  -4  10  11      219.12      289.95    138.88 o 
  -3  10  11      611.81      492.05    120.27 o 
   0   0  12    37803.98    35328.48   1499.16 o 
   0   1  12        3.03      -42.20     47.14 o 
  -1   2  12     2041.90     1956.01     72.97 o 
   0   2  12     1777.05     1723.59     96.57 o 
  -2   3  12     2257.86     2299.09     91.01 o 
  -1   3  12     2208.00     2164.74     89.46 o 
   0   3  12     8076.36     8241.29    150.06 o 
  -3   4  12      176.75       28.27     56.02 o 
  -2   4  12    16666.57    15159.17    226.46 o 
  -1   4  12      236.09      213.38     70.22 o 
   0   4  12     1139.27     1070.26     69.29 o 
  -4   5  12      556.63      447.29     65.50 o 
  -3   5  12     4377.16     4691.43    117.42 o 
  -2   5  12     4402.03     4774.30    118.57 o 
  -1   5  12      520.33      386.27     60.11 o 
   0   5  12     7725.02     8148.90    183.56 o 
  -5   6  12     1922.93     1906.07    111.06 o 
  -4   6  12     1937.08     1713.36    107.02 o 
  -3   6  12     3363.25     3804.12    117.03 o 
  -2   6  12     1924.15     1847.48     96.25 o 
  -1   6  12     1873.85     1875.07     90.97 o 
   0   6  12        0.46      -38.16     78.61 o 
  -6   7  12      886.42      784.88     95.60 o 
  -5   7  12     1912.94     1917.86    116.27 o 
  -4   7  12     1406.12     1437.14    140.10 o 
  -3   7  12     1387.61     1445.13    100.91 o 
  -2   7  12     1864.20     1864.75    108.71 o 
  -1   7  12      915.20     1005.21     99.74 o 
   0   7  12        1.42      -81.10     81.10 o 
  -7   8  12      572.62      397.11    113.82 o 
  -6   8  12      138.53      119.54     91.90 o 
  -5   8  12      375.65      236.39     93.11 o 
  -4   8  12       22.18       13.46     96.57 o 
  -3   8  12      311.33      301.79     85.65 o 
  -2   8  12      125.01      226.26     95.60 o 
  -1   8  12      580.79      647.86    103.73 o 
   0   8  12      637.57      611.79    122.11 o 
  -8   9  12      170.98      -49.38    133.42 o 
  -7   9  12     1739.80     2145.70    239.09 o 
  -6   9  12      144.55      329.10    105.03 o 
  -5   9  12     1116.05     1136.69    128.90 o 
  -4   9  12     1164.25     1345.07    133.03 o 
  -3   9  12      191.79      219.53     99.60 o 
  -2   9  12     1687.12     1730.26    138.27 o 
  -1   9  12      154.74      177.78    109.33 o 
  -6  10  12      378.31      417.52    154.90 o 
  -5  10  12     1590.95     1664.29    162.28 o 
  -4  10  12      355.67      189.62    162.34 o 
   0   1  13      815.31      984.42     71.58 o 
  -1   2  13     1085.18     1177.26     70.15 o 
   0   2  13     1495.20     1583.48     91.65 o 
  -2   3  13      634.70      521.59     64.03 o 
  -1   3  13      653.35      531.04     69.29 o 
   0   3  13      722.65      646.92     65.44 o 
  -3   4  13      382.22      355.24     64.89 o 
  -2   4  13       20.36      -37.39     58.22 o 
  -1   4  13      491.47      511.64     78.35 o 
   0   4  13      570.65      442.42     64.48 o 
  -4   5  13      719.23      881.01     73.36 o 
  -3   5  13      263.26      170.26     62.57 o 
  -2   5  13      218.45       26.31     59.16 o 
  -1   5  13      777.49      636.18     75.34 o 
   0   5  13     2109.29     2206.76    108.16 o 
  -5   6  13      277.01      399.52     87.92 o 
  -4   6  13      210.23      167.35     68.58 o 
  -3   6  13     1111.71     1236.44     87.43 o 
  -2   6  13      189.70      209.44     68.58 o 
  -1   6  13      320.75      229.87     75.62 o 
   0   6  13     1261.90     1221.10    102.26 o 
  -6   7  13      833.13      816.12    101.41 o 
  -5   7  13      378.46      282.48     89.72 o 
  -4   7  13      269.34      278.26     90.95 o 
  -3   7  13      308.32      275.35     80.76 o 
  -2   7  13      449.00      239.51     86.38 o 
  -1   7  13      853.07      825.83    110.77 o 
   0   7  13       82.46      141.50     98.98 o 
  -7   8  13      529.70      545.64    127.36 o 
  -6   8  13      564.40      512.46    138.61 o 
  -5   8  13     1037.51     1075.96    133.76 o 
  -4   8  13      415.79      351.85    109.64 o 
  -3   8  13      968.01     1124.47    105.72 o 
  -2   8  13      578.29      515.43    108.35 o 
  -1   8  13      617.72      802.74    108.99 o 
   0   8  13        4.30      -48.26    113.57 o 
  -7   9  13     1629.56     1739.43    175.20 o 
  -6   9  13      148.13      142.30    108.64 o 
  -5   9  13      172.79       11.64    112.10 o 
  -4   9  13      219.95      124.13    122.40 o 
  -3   9  13      140.84     -103.21    103.21 o 
  -2   9  13     1460.61     1262.65    137.92 o 
   0   1  14        2.35       12.10     50.89 o 
  -1   2  14     3893.34     4005.12    103.15 o 
   0   2  14      136.30      180.59     55.93 o 
  -2   3  14     1624.80     1567.44     82.40 o 
  -1   3  14     1618.61     1530.33     77.28 o 
   0   3  14      548.14      510.72     65.84 o 
  -3   4  14       52.48      -56.64     59.80 o 
  -2   4  14     2207.91     2444.43    101.23 o 
  -1   4  14       54.31      116.86     64.73 o 
   0   4  14       13.57      -18.72     73.46 o 
  -4   5  14      571.24      557.72     76.53 o 
  -3   5  14     1613.47     1606.27     94.22 o 
  -2   5  14     1481.99     1513.99     91.17 o 
  -1   5  14      502.01      582.69     71.89 o 
   0   5  14      702.67      598.24     79.16 o 
  -5   6  14      135.13      119.68     74.05 o 
  -4   6  14      512.78      509.85     81.88 o 
  -3   6  14       32.47       33.16     70.66 o 
  -2   6  14      614.50      467.77     79.73 o 
  -1   6  14      138.46      106.82     78.89 o 
   0   6  14       19.45       -0.60     80.92 o 
  -6   7  14      440.26      508.78    102.92 o 
  -5   7  14      597.93      619.42     97.77 o 
  -4   7  14      275.36      215.87     95.24 o 
  -3   7  14      323.60      116.05     82.65 o 
  -2   7  14      675.32      583.08     91.75 o 
  -1   7  14      389.78      173.00    113.29 o 
   0   7  14      441.43      271.98    118.30 o 
  -7   8  14      196.42      174.27    121.94 o 
  -6   8  14      157.95       58.59    113.19 o 
  -5   8  14      214.13      190.28    106.08 o 
  -4   8  14     1853.17     2013.46    139.76 o 
  -3   8  14      245.48      227.21     92.79 o 
  -2   8  14      116.30      132.92    107.16 o 
  -1   8  14      201.37      119.62    102.72 o 
  -6   9  14       16.09     -180.15    346.84 o 
  -5   9  14      672.27      638.11    128.13 o 
  -4   9  14      662.55      596.51    124.78 o 
   0   1  15       85.25       38.31     53.93 o 
  -1   2  15      123.87      -16.65     59.91 o 
   0   2  15     4767.16     4749.24    116.60 o 
  -2   3  15     1945.00     1864.41     84.76 o 
  -1   3  15     1813.11     1958.89     89.53 o 
   0   3  15     9245.23    10068.55    185.53 o 
  -3   4  15        3.26      -25.53     70.46 o 
  -2   4  15       14.98      -62.27     62.27 o 
  -1   4  15        4.47       12.70     62.08 o 
   0   4  15      825.50      840.20     78.93 o 
  -4   5  15     1001.16     1013.92     85.02 o 
  -3   5  15      543.39      530.96     80.97 o 
  -2   5  15      562.95      460.34     79.24 o 
  -1   5  15     1001.99     1228.15     86.43 o 
   0   5  15      471.59      498.32     82.14 o 
  -5   6  15       80.32       19.96     91.68 o 
  -4   6  15     1741.00     1721.41    134.74 o 
  -3   6  15        6.44       88.07     79.93 o 
  -2   6  15     1859.48     2085.91    134.52 o 
  -1   6  15       83.61      128.45     82.54 o 
   0   6  15     1295.12     1564.65    116.79 o 
  -6   7  15      908.94     1015.68    121.57 o 
  -5   7  15     1669.92     2127.87    250.65 o 
  -4   7  15      898.10      976.15    100.14 o 
  -3   7  15      872.08      979.14    107.87 o 
  -2   7  15     1698.26     2116.22    134.72 o 
  -1   7  15      908.76     1056.94    119.25 o 
   0   7  15      669.56      802.51    175.39 o 
  -6   8  15      436.18      395.84    120.06 o 
  -5   8  15        5.34      -24.75    107.81 o 
  -4   8  15        3.44      -47.59    107.11 o 
  -3   8  15        8.71      -12.35     92.33 o 
  -2   8  15      374.40      397.20    116.36 o 
   0   1  16       46.79        2.06     57.89 o 
  -1   2  16     4419.97     4334.31    117.70 o 
   0   2  16      331.61      181.63     79.25 o 
  -2   3  16      760.67      752.39     74.31 o 
  -1   3  16      760.89      904.31     82.93 o 
   0   3  16      232.61      259.00     66.87 o 
  -3   4  16      106.30       91.02     69.58 o 
  -2   4  16     1397.51     1615.97     86.07 o 
  -1   4  16      107.43       93.48     63.39 o 
   0   4  16      218.93      404.61     76.40 o 
  -4   5  16      751.52      847.34     90.69 o 
  -3   5  16      991.46      919.89    102.46 o 
  -2   5  16     1050.03     1191.74     96.32 o 
  -1   5  16      808.15      851.99     85.81 o 
   0   5  16      151.16      126.14     81.20 o 
  -5   6  16      129.19      131.48     84.50 o 
  -4   6  16      144.61       84.50     86.04 o 
  -3   6  16      155.14      133.85     86.67 o 
  -2   6  16      150.89      181.96     96.51 o 
  -1   6  16       91.21      229.70     96.11 o 
   0   6  16      199.94      176.01     99.26 o 
  -6   7  16      496.55      705.39    114.99 o 
  -5   7  16      138.34       -3.33    113.81 o 
  -4   7  16      719.02      580.98    126.14 o 
  -3   7  16      629.61      678.85    109.22 o 
  -2   7  16       91.66       90.38    101.02 o 
  -1   7  16      485.06      445.69    115.66 o 
   0   1  17       22.68      -24.65     61.92 o 
  -1   2  17      873.39      909.67     80.03 o 
   0   2  17      768.53      693.27     90.77 o 
  -2   3  17      841.69      936.15     81.29 o 
  -1   3  17      779.69      460.53     74.36 o 
   0   3  17      304.72      361.77     72.48 o 
  -3   4  17      279.99      313.92     78.50 o 
  -2   4  17      106.12      113.58     70.15 o 
  -1   4  17      230.88      273.85     73.12 o 
   0   4  17      446.94      346.27     81.96 o 
  -4   5  17      170.16      154.11     84.58 o 
  -3   5  17       34.91       45.08     77.26 o 
  -2   5  17       50.43       77.91     77.77 o 
  -1   5  17      134.43      159.16     81.66 o 
   0   5  17     1258.81     1270.90    106.63 o 
  -5   6  17      359.33      303.76     96.89 o 
  -4   6  17       89.29      108.76     88.76 o 
  -3   6  17       90.25      226.45    100.28 o 
  -2   6  17       97.00       21.55     98.97 o 
  -1   6  17      324.70      196.77     98.70 o 
   0   6  17        2.90      -15.95    110.33 o 
  -4   7  17       79.71       97.67    136.63 o 
  -3   7  17       79.80      116.27    114.54 o 
   0   0  18     9482.98     9626.39    450.24 o 
   0   1  18       77.52       -6.57     68.22 o 
  -1   2  18      524.34      461.84     77.25 o 
   0   2  18      121.80       33.33     70.78 o 
  -2   3  18      510.22      561.45     98.22 o 
  -1   3  18      510.49      475.21     79.75 o 
   0   3  18     1872.51     1988.89    104.28 o 
  -3   4  18      349.92      383.26     82.15 o 
  -2   4  18     4039.27     4319.41    132.85 o 
  -1   4  18      422.82      464.84     85.96 o 
   0   4  18      878.75     1015.45     92.82 o 
  -4   5  18      301.39      386.17     97.73 o 
  -3   5  18     1067.67     1382.52    100.85 o 
  -2   5  18     1082.92     1353.81     99.56 o 
  -1   5  18      314.94      129.66     91.89 o 
   0   5  18     1196.97     1375.36    118.25 o 
  -4   6  18      655.12      531.48    136.68 o 
  -3   6  18     1116.75     1465.74    122.80 o 
  -2   6  18      604.68      553.70    132.88 o 
   0   1  19       48.30      -13.83     72.46 o 
  -1   2  19      102.67      222.20     78.01 o 
   0   2  19      881.90      956.08     90.90 o 
  -2   3  19      318.12      368.32     84.84 o 
  -1   3  19      276.65      271.94     83.31 o 
   0   3  19      122.05      115.33     81.44 o 
  -3   4  19       24.14      -52.68     82.64 o 
  -2   4  19       54.32       57.51     82.39 o 
  -1   4  19       36.26      -39.18     81.93 o 
   0   4  19       10.60      125.82     87.27 o 
   0   1  20      200.23      195.79     83.96 o 
  -1   2  20       52.19      -16.83     82.72 o 
   0   2  20       56.25        8.93     83.80 o 
  -2   3  20       73.30        9.26     89.10 o 
  -1   3  20       69.21      -19.14     88.83 o 
                                                 
